# Supplementary material for: Inter-Varietal Diversity of Typical Volatile and Phenolic Profiles of Croatian Extra Virgin Olive Oils as Revealed by GC-IT-MS and UPLC-DAD Analysis
Source: Foods. 2019 Nov 9;8(11):565. doi: 10.3390/foods8110565 (PMC6915403; doi:10.3390/foods8110565)
Supplement: Supplementary file 1 [file foods-08-00565-s001.zip]

Archive with 3 entries (3 files):
- Table S1 - Lukic et al 2019.docx
- Table S2 - Lukic et al 2019.docx
- Table S3 - Lukic et al 2019.docx
